# Supplementary material for: Modality, presentation, domain and training effects in statistical learning
Source: Sci Rep. 2022 Dec 3;12:20878. doi: 10.1038/s41598-022-24951-7 (PMC9719496; doi:10.1038/s41598-022-24951-7)
Supplement: Supplementary file 3 — Supplementary Information 3. [file 41598_2022_24951_MOESM3_ESM.xlsx]

## Sheet: training_category_TPs
	syl1	syl2	freq_syl1	freq_syl2	TPF	TPB	freq
D_C	D	C	24	104	0.833333	0.192308	20
G_F	G	F	44	82	0.818182	0.439024	36
A_C	A	C	62	104	0.612903	0.365385	38
C_F	C	F	104	82	0.442308	0.560976	46
C_G	C	G	104	44	0.423077	1	44
A_D	A	D	62	24	0.387097	1	24
F_C	F	C	82	104	0.219512	0.173077	18

## Sheet: training_word_TPs
	syl1	syl2	freq_syl1	freq_syl2	TPF	TPB	freq
bif_kav	bif	kav	15	27	0.333333	0.185185	5
lor_szig	lor	szig	12	26	0.333333	0.153846	4
gal_neb	gal	neb	12	24	0.25	0.125	3
neb_pef	neb	pef	24	22	0.25	0.272727	6
lor_kav	lor	kav	12	27	0.25	0.111111	3
gal_lam	gal	lam	12	27	0.25	0.111111	3
rud_gal	rud	gal	17	12	0.235294	0.333333	4
rud_neb	rud	neb	17	24	0.235294	0.166667	4
szig_tez	szig	tez	26	22	0.230769	0.272727	6
pef_sot	pef	sot	22	20	0.227273	0.25	5
tez_dok	tez	dok	22	21	0.227273	0.238095	5
tez_rasz	tez	rasz	22	21	0.227273	0.238095	5
pef_dup	pef	dup	22	20	0.227273	0.25	5
kav_tez	kav	tez	27	22	0.222222	0.272727	6
lam_pef	lam	pef	27	22	0.222222	0.272727	6
neb_tez	neb	tez	24	22	0.208333	0.227273	5
mib_szig	mib	szig	15	26	0.2	0.115385	3
mib_lor	mib	lor	15	12	0.2	0.25	3
hep_lor	hep	lor	15	12	0.2	0.25	3
hep_szig	hep	szig	15	26	0.2	0.115385	3
bif_gal	bif	gal	15	12	0.2	0.25	3
mib_lam	mib	lam	15	27	0.2	0.111111	3
hep_lam	hep	lam	15	27	0.2	0.111111	3
hep_kav	hep	kav	15	27	0.2	0.111111	3
bif_lor	bif	lor	15	12	0.2	0.25	3
mib_gal	mib	gal	15	12	0.2	0.25	3
szig_pef	szig	pef	26	22	0.192308	0.227273	5
dok_neb	dok	neb	21	24	0.190476	0.166667	4
kav_pef	kav	pef	27	22	0.185185	0.227273	5
lam_tez	lam	tez	27	22	0.185185	0.227273	5
tez_dup	tez	dup	22	20	0.181818	0.2	4
pef_dok	pef	dok	22	21	0.181818	0.190476	4
pef_rasz	pef	rasz	22	21	0.181818	0.190476	4
tez_sot	tez	sot	22	20	0.181818	0.2	4
rud_lor	rud	lor	17	12	0.176471	0.25	3
gal_szig	gal	szig	12	26	0.166667	0.0769231	2
gal_kav	gal	kav	12	27	0.166667	0.0740741	2
lor_lam	lor	lam	12	27	0.166667	0.0740741	2
szig_dup	szig	dup	26	20	0.153846	0.2	4
sot_szig	sot	szig	20	26	0.15	0.115385	3
dup_kav	dup	kav	20	27	0.15	0.111111	3
kav_dok	kav	dok	27	21	0.148148	0.190476	4
kav_sot	kav	sot	27	20	0.148148	0.2	4
rasz_lam	rasz	lam	21	27	0.142857	0.111111	3
bif_neb	bif	neb	15	24	0.133333	0.0833333	2
mib_neb	mib	neb	15	24	0.133333	0.0833333	2
hep_gal	hep	gal	15	12	0.133333	0.166667	2
neb_rasz	neb	rasz	24	21	0.125	0.142857	3
neb_sot	neb	sot	24	20	0.125	0.15	3
rud_kav	rud	kav	17	27	0.117647	0.0740741	2
rud_szig	rud	szig	17	26	0.117647	0.0769231	2
rud_lam	rud	lam	17	27	0.117647	0.0740741	2
szig_rasz	szig	rasz	26	21	0.115385	0.142857	3
szig_dok	szig	dok	26	21	0.115385	0.142857	3
kav_rasz	kav	rasz	27	21	0.111111	0.142857	3
lam_dok	lam	dok	27	21	0.111111	0.142857	3
lam_dup	lam	dup	27	20	0.111111	0.15	3
lam_rasz	lam	rasz	27	21	0.111111	0.142857	3
lor_neb	lor	neb	12	24	0.0833333	0.0416667	1
neb_dup	neb	dup	24	20	0.0833333	0.1	2
neb_dok	neb	dok	24	21	0.0833333	0.0952381	2
szig_sot	szig	sot	26	20	0.0769231	0.1	2
lam_sot	lam	sot	27	20	0.0740741	0.1	2
kav_dup	kav	dup	27	20	0.0740741	0.1	2
bif_szig	bif	szig	15	26	0.0666667	0.0384615	1
bif_lam	bif	lam	15	27	0.0666667	0.037037	1
hep_neb	hep	neb	15	24	0.0666667	0.0416667	1
mib_kav	mib	kav	15	27	0.0666667	0.037037	1
sot_lam	sot	lam	20	27	0.05	0.037037	1
dup_lam	dup	lam	20	27	0.05	0.037037	1
rasz_szig	rasz	szig	21	26	0.047619	0.0384615	1
rasz_kav	rasz	kav	21	27	0.047619	0.037037	1
dok_lam	dok	lam	21	27	0.047619	0.037037	1

## Sheet: training_word_bigram_freq
	syl1	syl2	freq
lam_sot	lam	sot	2
rud_lor	rud	lor	3
neb_sot	neb	sot	3
neb_pef	neb	pef	6
hep_gal	hep	gal	2
szig_dok	szig	dok	3
bif_lor	bif	lor	3
kav_rasz	kav	rasz	3
szig_rasz	szig	rasz	3
mib_gal	mib	gal	3
lam_pef	lam	pef	6
neb_dup	neb	dup	2
kav_tez	kav	tez	6
kav_dup	kav	dup	2
lam_dok	lam	dok	3
szig_tez	szig	tez	6
neb_tez	neb	tez	5
tez_dok	tez	dok	5
lam_tez	lam	tez	5
tez_sot	tez	sot	4
pef_sot	pef	sot	5
kav_pef	kav	pef	5
pef_rasz	pef	rasz	4
tez_dup	tez	dup	4
pef_dup	pef	dup	5
pef_dok	pef	dok	4
szig_pef	szig	pef	5
tez_rasz	tez	rasz	5
mib_lam	mib	lam	3
lam_dup	lam	dup	3
hep_szig	hep	szig	3
hep_kav	hep	kav	3
bif_kav	bif	kav	5
kav_sot	kav	sot	4
rud_lam	rud	lam	2
lam_rasz	lam	rasz	3
hep_lam	hep	lam	3
rud_kav	rud	kav	2
kav_dok	kav	dok	4
mib_kav	mib	kav	1
mib_neb	mib	neb	2
neb_rasz	neb	rasz	3
bif_neb	bif	neb	2
neb_dok	neb	dok	2
mib_szig	mib	szig	3
hep_neb	hep	neb	1
bif_lam	bif	lam	1
rud_neb	rud	neb	4
rud_szig	rud	szig	2
szig_sot	szig	sot	2
dok_neb	dok	neb	4
gal_lam	gal	lam	3
rasz_lam	rasz	lam	3
lor_kav	lor	kav	3
mib_lor	mib	lor	3
lor_szig	lor	szig	4
bif_gal	bif	gal	3
gal_szig	gal	szig	2
bif_szig	bif	szig	1
szig_dup	szig	dup	4
dup_kav	dup	kav	3
lor_lam	lor	lam	2
hep_lor	hep	lor	3
rud_gal	rud	gal	4
gal_kav	gal	kav	2
rasz_szig	rasz	szig	1
gal_neb	gal	neb	3
sot_lam	sot	lam	1
rasz_kav	rasz	kav	1
sot_szig	sot	szig	3
lor_neb	lor	neb	1
dup_lam	dup	lam	1
dok_lam	dok	lam	1

## Sheet: training_category_bigram_freq
	syl1	syl2	freq
C_F	C	F	46
A_D	A	D	24
C_G	C	G	44
G_F	G	F	36
A_C	A	C	38
F_C	F	C	18
D_C	D	C	20

## Sheet: training_contour_bigram_freq
	freq
DOWN	129
UP	97

## Sheet: training_interval_bigram_freq
	freq
-1	24
-3	18
4	17
-6	15
-5	15
5	12
-2	11
2	10
-4	10
3	10
-7	9
-10	9
1	9
-8	8
9	8
13	7
8	7
-9	7
14	5
7	5
12	4
6	3
-11	2
-14	1

## Sheet: training_word_trigram_freq
	syl1	syl2	syl3	freq
neb_tez_dok	neb	tez	dok	3
lam_tez_sot	lam	tez	sot	1
lam_pef_sot	lam	pef	sot	2
kav_tez_dok	kav	tez	dok	1
kav_pef_rasz	kav	pef	rasz	3
neb_tez_sot	neb	tez	sot	1
lam_tez_dup	lam	tez	dup	2
neb_pef_dup	neb	pef	dup	3
neb_pef_dok	neb	pef	dok	1
szig_pef_dok	szig	pef	dok	1
lam_pef_rasz	lam	pef	rasz	1
szig_tez_dup	szig	tez	dup	1
kav_pef_dup	kav	pef	dup	1
kav_tez_rasz	kav	tez	rasz	3
szig_tez_rasz	szig	tez	rasz	1
szig_pef_sot	szig	pef	sot	3
mib_lam_dup	mib	lam	dup	1
hep_szig_rasz	hep	szig	rasz	1
hep_kav_rasz	hep	kav	rasz	1
bif_kav_sot	bif	kav	sot	1
rud_lam_rasz	rud	lam	rasz	1
hep_lam_dok	hep	lam	dok	1
rud_kav_dok	rud	kav	dok	1
mib_kav_sot	mib	kav	sot	1
mib_neb_rasz	mib	neb	rasz	1
bif_kav_dup	bif	kav	dup	1
bif_neb_dok	bif	neb	dok	1
mib_szig_dok	mib	szig	dok	1
hep_neb_dup	hep	neb	dup	1
bif_lam_dup	bif	lam	dup	1
rud_neb_sot	rud	neb	sot	2
rud_szig_sot	rud	szig	sot	1
hep_kav_dok	hep	kav	dok	2
kav_dok_neb	kav	dok	neb	2
mib_gal_lam	mib	gal	lam	1
gal_lam_rasz	gal	lam	rasz	1
mib_lam_tez	mib	lam	tez	1
lam_tez_dok	lam	tez	dok	1
rud_kav_rasz	rud	kav	rasz	1
kav_rasz_lam	kav	rasz	lam	1
rud_lor_kav	rud	lor	kav	1
lor_kav_dok	lor	kav	dok	1
hep_szig_tez	hep	szig	tez	1
szig_tez_sot	szig	tez	sot	2
mib_lor_szig	mib	lor	szig	1
lor_szig_rasz	lor	szig	rasz	1
bif_gal_szig	bif	gal	szig	2
gal_szig_sot	gal	szig	sot	1
bif_szig_dup	bif	szig	dup	1
szig_dup_kav	szig	dup	kav	2
bif_lor_lam	bif	lor	lam	1
lor_lam_dup	lor	lam	dup	1
hep_lam_pef	hep	lam	pef	2
lam_pef_dok	lam	pef	dok	2
hep_lor_szig	hep	lor	szig	2
lor_szig_dup	lor	szig	dup	2
bif_kav_pef	bif	kav	pef	1
mib_neb_tez	mib	neb	tez	1
neb_tez_rasz	neb	tez	rasz	1
rud_gal_kav	rud	gal	kav	1
gal_kav_sot	gal	kav	sot	1
hep_szig_dok	hep	szig	dok	1
szig_dok_neb	szig	dok	neb	1
bif_kav_tez	bif	kav	tez	2
kav_tez_dup	kav	tez	dup	1
mib_lam_rasz	mib	lam	rasz	1
lam_rasz_szig	lam	rasz	szig	1
hep_gal_neb	hep	gal	neb	1
gal_neb_dok	gal	neb	dok	1
rud_szig_pef	rud	szig	pef	1
rud_neb_pef	rud	neb	pef	1
neb_sot_lam	neb	sot	lam	1
bif_gal_neb	bif	gal	neb	1
gal_neb_rasz	gal	neb	rasz	1
neb_rasz_kav	neb	rasz	kav	1
bif_neb_rasz	bif	neb	rasz	1
neb_rasz_lam	neb	rasz	lam	1
rasz_lam_tez	rasz	lam	tez	1
rud_gal_lam	rud	gal	lam	2
gal_lam_tez	gal	lam	tez	1
mib_szig_dup	mib	szig	dup	1
dup_kav_pef	dup	kav	pef	1
pef_sot_szig	pef	sot	szig	1
rud_gal_neb	rud	gal	neb	1
gal_neb_pef	gal	neb	pef	1
mib_lor_kav	mib	lor	kav	1
lor_kav_sot	lor	kav	sot	1
kav_sot_szig	kav	sot	szig	1
rud_lor_szig	rud	lor	szig	1
lor_szig_pef	lor	szig	pef	1
mib_lor_lam	mib	lor	lam	1
lor_lam_pef	lor	lam	pef	1
bif_lor_kav	bif	lor	kav	1
lor_kav_pef	lor	kav	pef	1
gal_lam_dok	gal	lam	dok	1
lam_dok_neb	lam	dok	neb	1
hep_lor_neb	hep	lor	neb	1
lor_neb_tez	lor	neb	tez	1
tez_rasz_lam	tez	rasz	lam	1
mib_gal_kav	mib	gal	kav	1
gal_kav_tez	gal	kav	tez	1
gal_szig_tez	gal	szig	tez	1
mib_szig_pef	mib	szig	pef	1
szig_pef_dup	szig	pef	dup	1
pef_dup_kav	pef	dup	kav	1
szig_dup_lam	szig	dup	lam	1
dok_neb_pef	dok	neb	pef	1
rud_lam_sot	rud	lam	sot	1
lam_sot_szig	lam	sot	szig	1
sot_szig_tez	sot	szig	tez	1
rud_neb_tez	rud	neb	tez	1
tez_dok_lam	tez	dok	lam	1

## Sheet: training_category_trigram_freq
	syl1	syl2	syl3	freq
C_G_F	C	G	F	36
A_C_F	A	C	F	26
C_F_C	C	F	C	14
A_D_C	A	D	C	20
D_C_F	D	C	F	12
A_C_G	A	C	G	12
F_C_G	F	C	G	4
D_C_G	D	C	G	8
G_F_C	G	F	C	4

## Sheet: training_contour_trigram_freq
	item1	item2	freq
DOWN_UP	DOWN	UP	53
DOWN_DOWN	DOWN	DOWN	38
UP_UP	UP	UP	10
UP_DOWN	UP	DOWN	35

## Sheet: training_interval_trigram_freq
	item1	item2	freq
-6_14	-6	14	3
-9_2	-9	2	1
-4_-3	-4	-3	2
-10_14	-10	14	1
-5_-1	-5	-1	3
-6_2	-6	2	1
-9_13	-9	13	2
-1_8	-1	8	3
-1_9	-1	9	1
4_9	4	9	1
-4_-1	-4	-1	1
-1_13	-1	13	1
-5_8	-5	8	1
-10_4	-10	4	3
-1_4	-1	4	3
4_-3	4	-3	3
2_4	2	4	2
-10_3	-10	3	1
-1_-6	-1	-6	2
-5_-8	-5	-8	1
6_-5	6	-5	1
-2_5	-2	5	2
7_4	7	4	1
3_-8	3	-8	1
-1_-2	-1	-2	1
-5_3	-5	3	1
-9_8	-9	8	1
-6_13	-6	13	1
-5_7	-5	7	1
-6_4	-6	4	3
3_-4	3	-4	2
-2_1	-2	1	1
4_-8	4	-8	2
5_-3	5	-3	1
-3_-5	-3	-5	2
2_-9	2	-9	1
-9_14	-9	14	1
7_-6	7	-6	1
-6_5	-6	5	1
5_2	5	2	1
-10_-1	-10	-1	1
-1_2	-1	2	2
1_-7	1	-7	1
-7_3	-7	3	1
-3_-11	-3	-11	2
-11_1	-11	1	1
-14_12	-14	12	1
12_-3	12	-3	2
-7_1	-7	1	1
1_4	1	4	1
-2_-4	-2	-4	2
-4_9	-4	9	2
-3_-7	-3	-7	2
-7_12	-7	12	2
-5_-5	-5	-5	1
9_-2	9	-2	1
-2_-8	-2	-8	1
-10_13	-10	13	2
13_-8	13	-8	1
-5_-10	-5	-10	2
2_-5	2	-5	2
-5_-3	-5	-3	1
1_-6	1	-6	1
-6_8	-6	8	1
-2_4	-2	4	1
3_-1	3	-1	1
-4_7	-4	7	1
-3_-6	-3	-6	1
-6_-2	-6	-2	1
-2_6	-2	6	1
-9_-2	-9	-2	1
5_-9	5	-9	1
9_-3	9	-3	2
-3_-9	-3	-9	1
-6_12	-6	12	1
-3_-1	-3	-1	1
9_-6	9	-6	1
-6_-1	-6	-1	1
1_2	1	2	1
2_-8	2	-8	1
-8_-1	-8	-1	2
5_-7	5	-7	1
-7_4	-7	4	1
1_1	1	1	1
1_-4	1	-4	1
-7_2	-7	2	1
-3_5	-3	5	1
5_-8	5	-8	1
-3_-2	-3	-2	1
-2_-6	-2	-6	1
4_5	4	5	1
5_-2	5	-2	1
-2_-10	-2	-10	1
-11_-1	-11	-1	1
4_8	4	8	1
8_-3	8	-3	1
12_-4	12	-4	1
6_-7	6	-7	1
-7_-1	-7	-1	1
-1_-1	-1	-1	1
3_-6	3	-6	1
14_-5	14	-5	1

[truncated: 3 more sheets: test, performance_by_violation_type, statistical_feature_effects]
